# Supplementary material for: Molecular and phenotypic profiling of colorectal cancer patients in West Africa reveals biological insights
Source: Nat Commun. 2021 Nov 24;12:6821. doi: 10.1038/s41467-021-27106-w (PMC8613248; doi:10.1038/s41467-021-27106-w)
Supplement: Supplementary file 3 — Source Data [file 41467_2021_27106_MOESM3_ESM.xlsx]

## Sheet: Figure 1c
Figure 1c
	Nigerian_alt	Nigerian_wt	Nigerian_freq	AA_alt	AA_wt	AA_freq	C1000_alt	C1000_wt	C1000_freq	pval_Nigerian_AA	pval_Nigerian_C1000	pval_AA_C1000
Cell_Cycle	3	15	0.166667	0	7	0	18	72	0.2	0.534348	1	0.342098
MYC	3	15	0.166667	1	6	0.142857	14	76	0.155556	1	1	1
NOTCH	12	6	0.666667	5	2	0.714286	67	23	0.744444	1	0.562725	1
WNT	17	1	0.944444	7	0	1	84	6	0.933333	1	1	1
Hippo	3	15	0.166667	3	4	0.428571	23	67	0.255556	0.298498	0.55324	0.38074
NRF2	0	18	0	0	7	0	0	90	0	1	1	1
PI3K	11	7	0.611111	4	3	0.571429	68	22	0.755556	1	0.246575	0.369198
TGF_Beta	9	9	0.5	1	6	0.142857	28	62	0.311111	0.179353	0.172916	0.67055
RTK	5	13	0.277778	1	6	0.142857	20	70	0.222222	0.637154	0.759753	1
RAS	15	3	0.833333	6	1	0.857143	72	18	0.8	1	1	1
TP53	6	12	0.333333	3	4	0.428571	36	54	0.4	0.672877	0.79192	1

## Sheet: Figure 2a
Figure 2a
	Nigerian_alt	Nigerian_wt	Nigerian_freq	AA_alt	AA_wt	AA_freq	C1000_alt	C1000_wt	C1000_freq	pval_Nigerian_AA	pval_Nigerian_C1000	pval_AA_C1000
Cell_Cycle	3	43	0.0652174	7	105	0.0625	77	851	0.0829741	1	1	0.581974
MYC	1	45	0.0217391	6	106	0.0535714	52	876	0.0560345	0.674235	0.50781	1
NOTCH	5	41	0.108696	11	101	0.0982143	122	806	0.131466	0.780671	0.823586	0.370915
WNT	22	24	0.478261	95	17	0.848214	760	168	0.818966	4.93545e-06	4.49571e-07	0.513958
Hippo	0	46	0	3	109	0.0267857	23	905	0.0247845	0.556658	0.621188	0.753805
NRF2	0	46	0	0	112	0	0	928	0	1	1	1
PI3K	14	32	0.304348	35	77	0.3125	253	675	0.272629	1	0.614953	0.372799
TGF_Beta	6	40	0.130435	28	84	0.25	208	720	0.224138	0.135085	0.1481	0.550863
RTK	7	39	0.152174	12	100	0.107143	113	815	0.121767	0.429599	0.493604	0.759144
RAS	35	11	0.76087	77	35	0.6875	553	375	0.595905	0.441916	0.0298959	0.0656429
TP53	34	12	0.73913	88	24	0.785714	739	189	0.796336	0.536449	0.352089	0.804423

## Sheet: Supplemental Figure 1
Supplemental Figure 1
sample	EUR	EAS	NAM	SAS	AFR	population	genetically_determined_ancestry		Code
1	0.986666	1e-05	1e-05	1e-05	0.013304	Other_Races	1		EUR	1
2	0.947836	1e-05	0.032222	0.019922	1e-05	Other_Races	1		EAS	2
3	0.977549	1e-05	1e-05	0.022421	1e-05	Other_Races	1		NAM	3
4	0.994053	1e-05	0.005917	1e-05	1e-05	Other_Races	1		SAS	4
5	0.984884	0.012764	0.002332	1e-05	1e-05	Other_Races	1		AFR	5
6	0.956652	1e-05	1.2e-05	0.043316	1e-05	Other_Races	1
7	0.99869	1.5e-05	0.001274	1e-05	1e-05	Other_Races	1
8	0.99996	1e-05	1e-05	1e-05	1e-05	Other_Races	1
9	0.923822	0.002385	0.028826	0.044956	1e-05	Other_Races	1
10	0.942262	1e-05	0.057708	1e-05	1e-05	Other_Races	1
11	0.98032	1e-05	0.019645	1.5e-05	1e-05	Other_Races	1
12	0.993035	1e-05	1e-05	1e-05	0.006935	Other_Races	1
13	0.99996	1e-05	1e-05	1e-05	1e-05	Other_Races	1
14	0.999958	1e-05	1.2e-05	1e-05	1e-05	Other_Races	1
15	0.947326	1e-05	0.015064	1e-05	0.037591	Other_Races	1
16	0.926483	1e-05	0.006584	0.066912	1e-05	Other_Races	1
17	0.995263	1e-05	1e-05	0.004707	1e-05	Other_Races	1
18	0.933651	0.010422	1e-05	0.055907	1e-05	Other_Races	1
19	1e-05	0.99996	1e-05	1e-05	1e-05	Other_Races	2
20	0.770056	1e-05	0.139477	1e-05	0.090446	Other_Races	1
21	0.99996	1e-05	1e-05	1e-05	1e-05	Other_Races	1
22	0.779112	0.093945	0.126923	1e-05	1e-05	Other_Races	1
23	0.980118	1e-05	0.005296	0.014566	1e-05	Other_Races	1
24	0.990529	1e-05	1e-05	1e-05	0.009441	Other_Races	1
25	1e-05	0.99996	1e-05	1e-05	1e-05	Other_Races	2
26	0.935891	0.064079	1e-05	1e-05	1e-05	Other_Races	1
27	0.860794	0.006026	1e-05	0.127001	0.00617	Other_Races	1
28	0.977551	1e-05	0.004918	1e-05	0.017511	Other_Races	1
29	0.970323	0.003786	1e-05	0.019491	0.00639	Other_Races	1
30	0.125727	1e-05	1e-05	0.874243	1e-05	Other_Races	4
31	0.999955	1.5e-05	1e-05	1e-05	1e-05	Other_Races	1
32	0.999955	1e-05	1.5e-05	1e-05	1e-05	Other_Races	1
33	0.951893	1.1e-05	0.02179	0.026296	1e-05	Other_Races	1
34	0.105982	1e-05	0.051231	0.013867	0.828909	African_American	5
35	0.967212	0.032758	1e-05	1e-05	1e-05	Other_Races	1
36	0.99996	1e-05	1e-05	1e-05	1e-05	Other_Races	1
37	0.956041	1e-05	1e-05	0.043929	1e-05	Other_Races	1
38	0.993993	0.002834	1e-05	0.003153	1e-05	Other_Races	1
39	0.988617	1e-05	1e-05	1e-05	0.011353	Other_Races	1
40	0.809656	1e-05	0.019501	0.170824	1e-05	Other_Races	1
41	1e-05	0.932657	0.060409	0.006914	1e-05	Other_Races	2
42	0.994599	1e-05	1.4e-05	0.005367	1e-05	Other_Races	1
43	0.99996	1e-05	1e-05	1e-05	1e-05	Other_Races	1
44	0.984048	0.015921	1.1e-05	1e-05	1e-05	Other_Races	1
45	0.897239	0.027224	0.013354	0.034033	0.02815	Other_Races	1
46	0.951391	1e-05	0.028246	0.020344	1e-05	Other_Races	1
47	0.936878	1e-05	0.034023	1e-05	0.029079	Other_Races	1
48	0.855122	0.012398	1e-05	0.13246	1e-05	Other_Races	1
49	0.923599	1e-05	1e-05	0.076371	1e-05	Other_Races	1
50	0.887552	1e-05	1e-05	0.079877	0.032551	Other_Races	1
51	0.965906	1e-05	0.016935	1e-05	0.017139	Other_Races	1
52	0.155708	0.011056	0.087007	0.746219	1e-05	Other_Races	4
53	0.034959	1e-05	0.96501	1.1e-05	1e-05	Other_Races	3
54	1e-05	0.99996	1e-05	1e-05	1e-05	Other_Races	2
55	0.98299	1.7e-05	1e-05	1e-05	0.016973	Other_Races	1
56	0.963061	1e-05	0.036909	1e-05	1e-05	Other_Races	1
57	0.908221	1.3e-05	1.6e-05	0.09174	1e-05	Other_Races	1
58	0.99996	1e-05	1e-05	1e-05	1e-05	Other_Races	1
59	0.99996	1e-05	1e-05	1e-05	1e-05	Other_Races	1
60	0.685027	0.079043	1.3e-05	0.235907	1e-05	Other_Races	1
61	0.911014	1e-05	1e-05	0.062168	0.026798	Other_Races	1
62	0.972601	0.02736	1.6e-05	1.3e-05	1e-05	Other_Races	1
63	0.985361	0.005006	0.009612	1e-05	1e-05	Other_Races	1
64	0.759081	1e-05	0.121625	0.039173	0.08011	Other_Races	1
65	0.999959	1e-05	1.1e-05	1e-05	1e-05	Other_Races	1
66	0.994107	1e-05	1e-05	1e-05	0.005863	Other_Races	1
67	1e-05	0.99996	1e-05	1e-05	1e-05	Other_Races	2
68	0.142373	1e-05	1e-05	1e-05	0.857597	Other_Races	5
69	0.159771	0.031981	1e-05	1e-05	0.808228	African_American	5
70	0.970356	1e-05	1.4e-05	0.02961	1e-05	Other_Races	1
71	0.99996	1e-05	1e-05	1e-05	1e-05	Other_Races	1
72	0.99475	1e-05	0.00522	1e-05	1e-05	Other_Races	1
73	0.997395	1e-05	1e-05	1e-05	0.002575	Other_Races	1
74	0.898605	0.06255	1e-05	0.038824	1e-05	Other_Races	1
75	0.999958	1e-05	1.2e-05	1e-05	1e-05	Other_Races	1
76	0.897684	0.024333	1e-05	0.039118	0.038855	Other_Races	1
77	0.575172	1e-05	0.092718	0.042235	0.289865	Other_Races	1
78	0.97979	1e-05	0.02018	1e-05	1e-05	Other_Races	1
79	1e-05	1e-05	0.99996	1e-05	1e-05	Other_Races	3
80	0.944862	1e-05	0.055108	1e-05	1e-05	Other_Races	1
81	0.921389	1.7e-05	1e-05	0.066805	0.011779	Other_Races	1
82	0.975438	1e-05	1e-05	0.024532	1e-05	Other_Races	1
83	0.010384	0.985996	0.0036	1e-05	1e-05	Other_Races	2
84	0.475325	0.015517	0.436456	9.3e-05	0.07261	Other_Races	1
85	0.854488	1e-05	1e-05	0.123927	0.021565	Other_Races	1
86	0.993641	1e-05	1e-05	1e-05	0.006329	Other_Races	1
87	0.964014	0.017331	1e-05	0.007588	0.011057	Other_Races	1
88	0.99996	1e-05	1e-05	1e-05	1e-05	Other_Races	1
89	0.684061	0.054539	0.104184	1e-05	0.157206	Other_Races	1
90	0.930094	1e-05	1e-05	0.069876	1e-05	Other_Races	1
91	0.82933	0.010243	1e-05	0.160407	1e-05	Other_Races	1
92	0.97889	1e-05	0.013303	0.007787	1e-05	Other_Races	1
93	0.06231	1e-05	1e-05	1e-05	0.93766	African_American	5
94	0.957057	1e-05	0.011249	1e-05	0.031674	Other_Races	1
95	0.877696	1e-05	1e-05	0.091183	0.031102	Other_Races	1
96	0.574444	1e-05	0.21026	1e-05	0.215276	Other_Races	1
97	0.99996	1e-05	1e-05	1e-05	1e-05	Other_Races	1
98	0.406668	1e-05	0.098297	0.154926	0.340099	Other_Races	1
99	0.932091	1e-05	1e-05	0.029409	0.03848	Other_Races	1
100	0.979403	1e-05	1e-05	0.020567	1e-05	Other_Races	1
101	1e-05	0.118382	1e-05	0.881588	1e-05	Other_Races	4
102	0.99996	1e-05	1e-05	1e-05	1e-05	Other_Races	1
103	0.954909	1e-05	1e-05	0.018133	0.026938	Other_Races	1
104	0.062381	1e-05	1e-05	1e-05	0.937588	African_American	5
105	0.894893	0.029243	1e-05	0.074477	0.001377	Other_Races	1
106	0.642782	0.006304	0.163713	1e-05	0.187191	Other_Races	1
107	1e-05	0.951394	0.048576	1e-05	1e-05	Other_Races	2
108	0.976693	1.2e-05	1e-05	0.011609	0.011676	Other_Races	1
109	0.999953	1e-05	1.1e-05	1.6e-05	1e-05	Other_Races	1
110	0.999952	1e-05	1.8e-05	1e-05	1e-05	Other_Races	1
111	0.939432	1e-05	1e-05	0.051954	0.008594	Other_Races	1
112	0.99996	1e-05	1e-05	1e-05	1e-05	Other_Races	1
113	0.99996	1e-05	1e-05	1e-05	1e-05	Other_Races	1
114	0.99996	1e-05	1e-05	1e-05	1e-05	Other_Races	1
115	0.481827	1.2e-05	1e-05	1e-05	0.518141	Other_Races	5
116	0.994967	1.8e-05	0.004995	1e-05	1e-05	Other_Races	1
117	0.927237	1.4e-05	1e-05	0.072729	1e-05	Other_Races	1
118	0.953085	1e-05	1e-05	1e-05	0.046885	Other_Races	1
119	0.99996	1e-05	1e-05	1e-05	1e-05	Other_Races	1
120	1e-05	0.99996	1e-05	1e-05	1e-05	Other_Races	2
121	0.987921	1e-05	0.012049	1e-05	1e-05	Other_Races	1
122	0.263117	0.006335	1e-05	0.031452	0.699087	African_American	5
123	0.935512	0.037447	0.027021	1e-05	1e-05	Other_Races	1
124	0.986485	0.013485	1e-05	1e-05	1e-05	Other_Races	1
125	0.977881	1e-05	0.002609	0.01949	1e-05	Other_Races	1
126	0.931331	0.013169	1e-05	0.05548	1e-05	Other_Races	1
127	0.96209	1e-05	1e-05	0.033994	0.003896	Other_Races	1
128	0.8947	0.003363	1e-05	0.09151	0.010417	Other_Races	1
129	0.999192	1e-05	1e-05	0.000778	1e-05	Other_Races	1
130	1e-05	0.902555	1e-05	0.082546	0.014878	Other_Races	2
131	0.993982	1e-05	1e-05	1e-05	0.005988	Other_Races	1
132	0.999954	1.6e-05	1e-05	1e-05	1e-05	Other_Races	1
133	0.999959	1.1e-05	1e-05	1e-05	1e-05	Other_Races	1
134	0.979061	1e-05	1.3e-05	0.020906	1e-05	Other_Races	1
135	0.99996	1e-05	1e-05	1e-05	1e-05	Other_Races	1
136	0.993172	0.006798	1e-05	1e-05	1e-05	Other_Races	1
137	0.975251	1.8e-05	1e-05	0.008098	0.016623	Other_Races	1
138	0.971901	0.011469	1e-05	0.016611	1e-05	Other_Races	1
139	0.968384	1e-05	1e-05	0.031586	1e-05	Other_Races	1
140	1e-05	0.999953	1.7e-05	1e-05	1e-05	Other_Races	2
141	0.980759	0.00387	1.7e-05	0.015344	1e-05	Other_Races	1
142	0.944355	1e-05	1e-05	0.035506	0.020119	Other_Races	1
143	0.969934	0.013767	0.016279	1e-05	1e-05	Other_Races	1
144	0.68349	0.022357	0.11509	1e-05	0.179054	Other_Races	1
145	0.985542	1e-05	1e-05	1e-05	0.014428	Other_Races	1
146	0.645671	1e-05	0.308822	1e-05	0.045486	Other_Races	1
147	1e-05	1e-05	1e-05	1e-05	0.99996	African_American	5
148	0.939926	0.000216	0.050874	0.008974	1e-05	Other_Races	1
149	1e-05	0.99996	1e-05	1e-05	1e-05	Other_Races	2
150	0.99996	1e-05	1e-05	1e-05	1e-05	Other_Races	1
151	0.938059	1e-05	0.061911	1e-05	1e-05	Other_Races	1
152	0.964086	1.3e-05	1e-05	0.03534	0.000551	Other_Races	1
153	0.963906	0.009464	0.001729	0.024891	1e-05	Other_Races	1
154	0.976552	1e-05	0.006258	1e-05	0.01717	Other_Races	1
155	0.935441	1e-05	0.053944	1e-05	0.010595	Other_Races	1
156	0.808787	1e-05	1e-05	0.180944	0.010249	Other_Races	1
157	0.983956	1e-05	1e-05	1e-05	0.016014	Other_Races	1
158	0.738114	0.028691	1e-05	0.233174	1e-05	Other_Races	1
159	0.974949	1e-05	1e-05	0.025021	1e-05	Other_Races	1
160	0.982995	0.009318	1e-05	1e-05	0.007667	Other_Races	1
161	0.965316	1e-05	1.5e-05	0.034648	1e-05	Other_Races	1
162	0.959928	1e-05	0.040042	1e-05	1e-05	Other_Races	1
163	0.99996	1e-05	1e-05	1e-05	1e-05	Other_Races	1
164	0.543349	1e-05	0.4529	1e-05	0.003732	Other_Races	1
165	0.999958	1.2e-05	1e-05	1e-05	1e-05	Other_Races	1
166	0.99996	1e-05	1e-05	1e-05	1e-05	Other_Races	1
167	0.793088	1e-05	1e-05	0.201717	0.005174	Other_Races	1
168	1e-05	0.99996	1e-05	1e-05	1e-05	Other_Races	2
169	0.129604	1e-05	0.04199	1e-05	0.828386	Other_Races	5
170	1e-05	0.83176	0.006133	0.162087	1e-05	Other_Races	2
171	0.999953	1e-05	1e-05	1.7e-05	1e-05	Other_Races	1
172	0.964411	1e-05	0.006763	0.028806	1e-05	Other_Races	1
173	0.869038	0.009583	1e-05	0.109558	0.011811	Other_Races	1
174	0.999955	1e-05	1.5e-05	1e-05	1e-05	Other_Races	1
175	0.41277	0.068861	1e-05	0.022726	0.495634	Other_Races	5
176	0.919041	0.026647	1e-05	0.054291	1e-05	Other_Races	1
177	0.3499	1e-05	0.65007	1e-05	1e-05	Other_Races	3
178	0.999951	1.9e-05	1e-05	1e-05	1e-05	Other_Races	1
179	0.198907	1.9e-05	0.015335	1e-05	0.785729	African_American	5
180	0.922092	1e-05	1e-05	0.069669	0.008219	Other_Races	1
181	0.012769	0.8972	1e-05	0.089904	0.000117	Other_Races	2
182	1e-05	1e-05	1e-05	0.99996	1e-05	Other_Races	4
183	0.99996	1e-05	1e-05	1e-05	1e-05	Other_Races	1
184	1e-05	1e-05	0.000177	0.010257	0.989547	African_American	5
185	0.190493	0.022462	0.009521	1e-05	0.777514	African_American	5
186	0.957202	1.2e-05	1e-05	0.03705	0.005727	Other_Races	1
187	0.000796	1e-05	0.049531	0.949653	1e-05	Other_Races	4
188	0.952501	1e-05	0.047462	1.7e-05	1e-05	Other_Races	1
189	0.996806	1e-05	0.003164	1e-05	1e-05	Other_Races	1
190	0.992944	1e-05	0.007026	1e-05	1e-05	Other_Races	1
191	1e-05	0.988524	0.011446	1e-05	1e-05	Other_Races	2
192	0.893491	1e-05	0.059694	0.046795	1e-05	Other_Races	1
193	0.998278	1e-05	1e-05	0.001692	1e-05	Other_Races	1
194	0.9639	0.017575	0.018505	1e-05	1e-05	Other_Races	1
195	0.99996	1e-05	1e-05	1e-05	1e-05	Other_Races	1
196	0.065582	0.017357	1e-05	0.055276	0.861775	African_American	5
197	0.97692	1e-05	0.02305	1e-05	1e-05	Other_Races	1
198	0.645678	0.017191	0.279775	1e-05	0.057346	Other_Races	1
199	0.935997	1e-05	0.043204	0.02078	1e-05	Other_Races	1
200	0.940763	1e-05	0.028953	0.030264	1e-05	Other_Races	1
201	0.99996	1e-05	1e-05	1e-05	1e-05	Other_Races	1
202	0.999951	1e-05	1.9e-05	1e-05	1e-05	Other_Races	1
203	0.968628	1e-05	1e-05	1e-05	0.031342	Other_Races	1
204	1e-05	0.971362	1e-05	0.028608	1e-05	Other_Races	2
205	0.963616	1.2e-05	1e-05	1e-05	0.036352	Other_Races	1
206	1e-05	0.99996	1e-05	1e-05	1e-05	Other_Races	2
207	0.99996	1e-05	1e-05	1e-05	1e-05	Other_Races	1
208	0.894723	0.00546	1e-05	0.099796	1e-05	Other_Races	1
209	0.998087	1e-05	1e-05	0.001883	1e-05	Other_Races	1
210	1e-05	0.991165	0.008805	1e-05	1e-05	Other_Races	2
211	0.977016	1e-05	0.017592	1e-05	0.005372	Other_Races	1
212	0.99996	1e-05	1e-05	1e-05	1e-05	Other_Races	1
213	0.99996	1e-05	1e-05	1e-05	1e-05	Other_Races	1
214	0.284583	0.0201	0.000575	1e-05	0.694732	African_American	5
215	0.913002	0.006548	1e-05	0.037257	0.043184	Other_Races	1
216	0.999957	1e-05	1.3e-05	1e-05	1e-05	Other_Races	1
217	0.492726	1.8e-05	0.492612	1e-05	0.014635	Other_Races	1
218	0.999959	1.1e-05	1e-05	1e-05	1e-05	Other_Races	1
219	0.185185	1e-05	0.014079	1e-05	0.800715	African_American	5
220	0.97886	1e-05	1e-05	0.02111	1e-05	Other_Races	1
221	0.982679	1e-05	1e-05	0.017291	1e-05	Other_Races	1
222	0.963079	1e-05	1e-05	0.035277	0.001624	Other_Races	1
223	0.785918	1e-05	1.6e-05	1e-05	0.214045	Other_Races	1
224	0.985446	1e-05	1e-05	0.000219	0.014316	Other_Races	1
225	0.971367	1e-05	0.004206	1e-05	0.024408	Other_Races	1
226	0.115712	1e-05	1e-05	1e-05	0.884258	African_American	5
227	0.890895	1e-05	1e-05	0.109075	1e-05	Other_Races	1
228	0.904183	1e-05	1e-05	0.095787	1e-05	Other_Races	1
229	0.873978	1e-05	0.059521	0.025462	0.041029	Other_Races	1
230	0.598339	0.020124	0.266449	0.074752	0.040336	Other_Races	1
231	0.882932	1.9e-05	1e-05	0.010185	0.106854	Other_Races	1
232	0.946551	1e-05	1e-05	0.021093	0.032336	Other_Races	1
233	0.99996	1e-05	1e-05	1e-05	1e-05	Other_Races	1
234	1e-05	0.975394	0.024576	1e-05	1e-05	Other_Races	2
235	0.936501	1e-05	1.3e-05	0.063466	1e-05	Other_Races	1
236	0.860327	1e-05	1.3e-05	0.13964	1e-05	Other_Races	1
237	0.949537	1e-05	1e-05	0.044388	0.006054	Other_Races	1
238	0.482113	1e-05	0.459051	0.058816	1e-05	Other_Races	1
239	0.963213	1e-05	0.036757	1e-05	1e-05	Other_Races	1
240	0.99996	1e-05	1e-05	1e-05	1e-05	Other_Races	1
241	0.964748	1e-05	0.022303	0.012928	1e-05	Other_Races	1
242	0.999958	1.1e-05	1.1e-05	1e-05	1e-05	Other_Races	1
243	0.125128	1e-05	0.010543	1e-05	0.864309	Other_Races	5
244	0.891571	0.064166	1e-05	0.032601	0.011652	Other_Races	1
245	0.997434	1.9e-05	1e-05	0.002527	1e-05	Other_Races	1
246	0.010056	0.989914	1e-05	1e-05	1e-05	Other_Races	2
247	0.99862	1e-05	1e-05	0.00135	1e-05	Other_Races	1
248	0.97123	0.02874	1e-05	1e-05	1e-05	Other_Races	1
249	0.010353	0.989617	1e-05	1e-05	1e-05	Other_Races	2
250	0.979389	1e-05	0.014093	1e-05	0.006498	Other_Races	1
251	0.97194	1e-05	1.6e-05	0.028024	1e-05	Other_Races	1
252	0.972511	0.027459	1e-05	1e-05	1e-05	Other_Races	1
253	1e-05	0.99996	1e-05	1e-05	1e-05	Other_Races	2
254	0.99996	1e-05	1e-05	1e-05	1e-05	Other_Races	1
255	0.828618	1e-05	1e-05	0.146471	0.024891	Other_Races	1
256	0.961169	1e-05	1e-05	0.038801	1e-05	Other_Races	1
257	0.934905	1e-05	1e-05	0.065065	1e-05	Other_Races	1
258	0.989404	0.010566	1e-05	1e-05	1e-05	Other_Races	1
259	0.595981	1e-05	0.157198	1e-05	0.246801	Other_Races	1
260	1e-05	1e-05	1e-05	1e-05	0.99996	Other_Races	5
261	0.932121	0.029048	1e-05	0.020415	0.018406	Other_Races	1
262	0.941888	0.026125	1e-05	0.012994	0.018983	Other_Races	1
263	0.868039	1e-05	0.043186	0.075995	0.012771	Other_Races	1
264	0.962054	1e-05	0.016496	0.02143	1e-05	Other_Races	1
265	0.637616	1e-05	0.339662	1e-05	0.022702	Other_Races	1
266	0.99996	1e-05	1e-05	1e-05	1e-05	Other_Races	1
267	0.928258	0.055443	1e-05	0.016279	1e-05	Other_Races	1
268	0.951188	1e-05	1e-05	0.048782	1e-05	Other_Races	1
269	1e-05	0.953773	0.035808	0.010399	1e-05	Other_Races	2
270	0.840018	1e-05	1e-05	0.159952	1e-05	Other_Races	1
271	0.971657	0.028305	1e-05	1.8e-05	1e-05	Other_Races	1
272	1e-05	1e-05	1e-05	0.998838	0.001132	Other_Races	4
273	0.833772	0.00019	1e-05	0.166018	1e-05	Other_Races	1
274	0.981955	1e-05	1e-05	0.018015	1e-05	Other_Races	1
275	0.996379	0.003582	1e-05	1.9e-05	1e-05	Other_Races	1
276	0.920916	0.079049	1e-05	1.4e-05	1e-05	Other_Races	1
277	0.99996	1e-05	1e-05	1e-05	1e-05	Other_Races	1
278	0.940668	1e-05	1e-05	0.059302	1e-05	Other_Races	1
279	0.978594	1e-05	1e-05	1e-05	0.021376	Other_Races	1
280	0.999957	1e-05	1.3e-05	1e-05	1e-05	Other_Races	1
281	0.984075	0.011227	1e-05	1e-05	0.004678	Other_Races	1
282	0.903001	0.005903	0.091076	1e-05	1e-05	Other_Races	1
283	0.997292	0.002678	1e-05	1e-05	1e-05	Other_Races	1
284	0.980291	1.8e-05	1.8e-05	0.019664	1e-05	Other_Races	1
285	0.919999	0.013082	1e-05	0.043491	0.023418	Other_Races	1
286	0.951628	1e-05	1e-05	0.048342	1e-05	Other_Races	1
287	0.984482	1.7e-05	1e-05	1e-05	0.015481	Other_Races	1
288	0.99996	1e-05	1e-05	1e-05	1e-05	Other_Races	1
289	0.879468	0.032142	1e-05	0.070932	0.017449	Other_Races	1
290	0.952111	0.032441	1e-05	1e-05	0.015428	Other_Races	1
291	0.91717	1e-05	1e-05	0.019751	0.063059	Other_Races	1
292	0.965681	1e-05	1e-05	1e-05	0.034289	Other_Races	1
293	0.996229	1e-05	0.003741	1e-05	1e-05	Other_Races	1
294	1e-05	0.098191	1e-05	0.901779	1e-05	Other_Races	4
295	0.99996	1e-05	1e-05	1e-05	1e-05	Other_Races	1
296	0.954678	1e-05	1e-05	1e-05	0.045292	Other_Races	1
297	0.736936	0.001499	0.060189	0.072955	0.128422	Other_Races	1
298	0.899936	0.071934	1e-05	0.027398	0.000721	Other_Races	1
299	0.975372	1e-05	1e-05	0.004587	0.020021	Other_Races	1
300	0.924425	1e-05	0.00035	0.069952	0.005264	Other_Races	1
301	0.926837	0.073133	1e-05	1e-05	1e-05	Other_Races	1
302	0.969586	1e-05	0.030384	1e-05	1e-05	Other_Races	1
303	0.977133	1e-05	0.022837	1e-05	1e-05	Other_Races	1
304	0.999955	1e-05	1e-05	1.5e-05	1e-05	Other_Races	1
305	0.951283	0.015116	1e-05	0.033582	1e-05	Other_Races	1
306	0.938251	1e-05	1e-05	0.061719	1e-05	Other_Races	1
307	0.982139	1e-05	0.017831	1e-05	1e-05	Other_Races	1
308	0.982017	1e-05	1e-05	0.005482	0.012481	Other_Races	1
309	1e-05	0.023378	1e-05	0.976592	1e-05	Other_Races	4
310	0.964134	1e-05	1e-05	0.007562	0.028284	Other_Races	1
311	0.999959	1.1e-05	1e-05	1e-05	1e-05	Other_Races	1
312	0.913322	0.038823	0.037048	0.010797	1e-05	Other_Races	1
313	0.96721	1.2e-05	1e-05	0.032688	8e-05	Other_Races	1
314	0.999957	1e-05	1.3e-05	1e-05	1e-05	Other_Races	1
315	0.300903	1e-05	1e-05	1e-05	0.699067	Other_Races	5
316	0.793187	1e-05	0.018739	0.077227	0.110838	Other_Races	1
317	0.957729	1.4e-05	1e-05	0.030786	0.011462	Other_Races	1
318	0.999945	1e-05	1.8e-05	1.6e-05	1e-05	Other_Races	1
319	0.9623	1e-05	0.03767	1e-05	1e-05	Other_Races	1
320	0.942122	1e-05	1e-05	0.042485	0.015373	Other_Races	1
321	0.987309	1.2e-05	0.012659	1e-05	1e-05	Other_Races	1
322	0.942845	0.012334	0.044795	1.6e-05	1e-05	Other_Races	1
323	0.970779	1e-05	1e-05	0.029191	1e-05	Other_Races	1
324	0.022843	1e-05	1e-05	0.073419	0.903718	African_American	5
325	0.93004	1e-05	1e-05	0.041782	0.028158	Other_Races	1
326	0.894495	1e-05	1e-05	0.105475	1e-05	Other_Races	1
327	0.964723	1e-05	0.017644	1e-05	0.017613	Other_Races	1
328	0.952751	1e-05	0.00853	0.038698	1e-05	Other_Races	1
329	0.9724	0.024427	1e-05	1e-05	0.003152	Other_Races	1
330	0.935314	0.013461	0.051205	1e-05	1e-05	Other_Races	1
331	0.708281	0.003038	0.105237	0.038827	0.144616	Other_Races	1
332	0.952151	0.009225	1e-05	0.038604	1e-05	Other_Races	1
333	0.960308	1e-05	0.012154	0.027517	1e-05	Other_Races	1
334	0.90477	1e-05	0.0952	1e-05	1e-05	Other_Races	1
335	0.99996	1e-05	1e-05	1e-05	1e-05	Other_Races	1
336	0.99996	1e-05	1e-05	1e-05	1e-05	Other_Races	1
337	1e-05	1e-05	0.044961	1e-05	0.955009	African_American	5
338	0.964089	1e-05	1e-05	0.029489	0.006402	Other_Races	1
339	0.28154	1e-05	1e-05	0.71843	1e-05	Other_Races	4
340	0.99996	1e-05	1e-05	1e-05	1e-05	Other_Races	1
341	0.961689	1e-05	1e-05	0.012115	0.026176	Other_Races	1
342	0.988512	0.011458	1e-05	1e-05	1e-05	Other_Races	1
343	0.976913	0.008628	1e-05	1e-05	0.014439	Other_Races	1
344	0.017068	1e-05	1e-05	0.982902	1e-05	Other_Races	4
345	0.964404	1e-05	1e-05	0.01579	0.019787	Other_Races	1
346	0.884799	0.017463	1e-05	0.093202	0.004526	Other_Races	1
347	0.989062	1e-05	1e-05	1e-05	0.010908	Other_Races	1
348	0.936935	1e-05	0.027746	0.020851	0.014458	Other_Races	1
349	0.983075	1e-05	1.8e-05	1e-05	0.016887	Other_Races	1
350	0.877663	1e-05	1.8e-05	0.122299	1e-05	Other_Races	1
351	0.95125	1e-05	1e-05	0.037919	0.010811	Other_Races	1
352	0.99996	1e-05	1e-05	1e-05	1e-05	Other_Races	1
353	0.939624	1e-05	1e-05	0.039358	0.020998	Other_Races	1
354	0.99996	1e-05	1e-05	1e-05	1e-05	Other_Races	1
355	0.999955	1.5e-05	1e-05	1e-05	1e-05	Other_Races	1
356	0.96617	1e-05	1e-05	1e-05	0.0338	Other_Races	1
357	0.974358	0.025606	1.6e-05	1e-05	1e-05	Other_Races	1
358	1e-05	0.987199	0.012771	1e-05	1e-05	Other_Races	2
359	0.859295	1.4e-05	1e-05	0.140671	1e-05	Other_Races	1
360	1e-05	1.1e-05	1e-05	1e-05	0.999959	African_American	5
361	0.943909	1e-05	0.006237	0.015362	0.034482	Other_Races	1
362	0.981997	0.017969	1.3e-05	1e-05	1e-05	Other_Races	1
363	1e-05	0.99996	1e-05	1e-05	1e-05	Other_Races	2
364	0.98314	1e-05	0.01683	1e-05	1e-05	Other_Races	1
365	0.999953	1e-05	1e-05	1.7e-05	1e-05	Other_Races	1
366	1e-05	0.985726	0.014244	1e-05	1e-05	Other_Races	2
367	0.742882	1.9e-05	0.118317	1e-05	0.138772	Other_Races	1
368	0.951572	1e-05	1e-05	0.048398	1e-05	Other_Races	1
369	0.958944	1e-05	1e-05	0.041026	1e-05	Other_Races	1
370	0.020914	0.979047	1.8e-05	1e-05	1e-05	Other_Races	2
371	0.971111	1e-05	0.028859	1e-05	1e-05	Other_Races	1
372	0.968102	0.031868	1e-05	1e-05	1e-05	Other_Races	1
373	0.908054	0.002197	1e-05	0.067326	0.022413	Other_Races	1
374	0.979462	0.008352	0.012166	1e-05	1e-05	Other_Races	1
375	0.999955	1e-05	1e-05	1.5e-05	1e-05	Other_Races	1
376	0.99996	1e-05	1e-05	1e-05	1e-05	Other_Races	1
377	0.985147	1e-05	0.004396	0.00377	0.006677	Other_Races	1
378	0.98913	0.008465	1e-05	1e-05	0.002385	Other_Races	1
379	0.99996	1e-05	1e-05	1e-05	1e-05	Other_Races	1
380	0.055711	1e-05	0.006095	0.938174	1e-05	Other_Races	4
381	0.99996	1e-05	1e-05	1e-05	1e-05	Other_Races	1
382	0.99996	1e-05	1e-05	1e-05	1e-05	Other_Races	1
383	0.99996	1e-05	1e-05	1e-05	1e-05	Other_Races	1
384	0.867759	0.033075	1e-05	0.090208	0.008949	Other_Races	1
385	0.944859	0.044769	1e-05	1e-05	0.010351	Other_Races	1
386	0.97794	1e-05	1e-05	1e-05	0.02203	Other_Races	1
387	0.83416	0.033817	1e-05	0.124608	0.007406	Other_Races	1
388	0.999953	1e-05	1.7e-05	1e-05	1e-05	Other_Races	1
389	0.999957	1e-05	1.3e-05	1e-05	1e-05	Other_Races	1
390	1e-05	1e-05	1e-05	1e-05	0.99996	African_American	5
391	0.988139	1e-05	1e-05	1e-05	0.011831	Other_Races	1
392	1e-05	0.975001	0.020317	0.004662	1e-05	Other_Races	2
393	0.938811	1e-05	1e-05	0.052455	0.008715	Other_Races	1
394	0.90347	1e-05	0.030983	0.065528	1e-05	Other_Races	1
395	0.333831	1e-05	1e-05	0.604068	0.062081	Other_Races	4
396	0.905749	1.1e-05	1e-05	0.028888	0.065342	Other_Races	1
397	0.990671	0.005921	0.003387	1e-05	1e-05	Other_Races	1
398	0.987404	1e-05	1e-05	1e-05	0.012566	Other_Races	1
399	0.99996	1e-05	1e-05	1e-05	1e-05	Other_Races	1
400	0.931305	0.015231	1.2e-05	0.053443	1e-05	Other_Races	1
401	0.94825	1e-05	0.05172	1e-05	1e-05	Other_Races	1
402	0.41368	0.030074	0.506551	0.049686	1e-05	Other_Races	3
403	0.895676	1e-05	0.005725	0.088091	0.010498	Other_Races	1
404	0.983688	0.009975	1e-05	0.006317	1e-05	Other_Races	1
405	0.051555	1e-05	1e-05	1e-05	0.948415	African_American	5
406	0.866895	1e-05	0.022971	0.110114	1e-05	Other_Races	1
407	0.986791	1e-05	0.013179	1e-05	1e-05	Other_Races	1
408	0.955669	1e-05	0.003052	1e-05	0.041259	Other_Races	1
409	0.99996	1e-05	1e-05	1e-05	1e-05	Other_Races	1
410	0.999949	1e-05	1e-05	1e-05	2.1e-05	Other_Races	1
411	0.99996	1e-05	1e-05	1e-05	1e-05	Other_Races	1
412	0.934977	1e-05	0.00924	0.051815	0.003958	Other_Races	1
413	0.966152	0.005648	1e-05	0.005226	0.022964	Other_Races	1
414	0.839097	1e-05	1e-05	0.136757	0.024126	Other_Races	1
415	0.99996	1e-05	1e-05	1e-05	1e-05	Other_Races	1
416	0.999959	1e-05	1.1e-05	1e-05	1e-05	Other_Races	1
417	0.911481	1e-05	1e-05	0.066508	0.021991	Other_Races	1
418	0.944024	1e-05	1e-05	0.055946	1e-05	Other_Races	1
419	0.978484	1e-05	1e-05	0.019163	0.002334	Other_Races	1
420	0.987229	0.005371	1.1e-05	1e-05	0.00738	Other_Races	1
421	0.287465	1e-05	0.026727	0.026438	0.659359	African_American	5
422	0.870337	1e-05	0.088574	1e-05	0.04107	Other_Races	1
423	0.940524	1e-05	1e-05	0.056675	0.00278	Other_Races	1
424	1e-05	0.004809	1e-05	0.995161	1e-05	Other_Races	4
425	0.999946	1e-05	1.7e-05	1.7e-05	1e-05	Other_Races	1
426	0.998247	1e-05	1.1e-05	0.001721	1e-05	Other_Races	1
427	0.9078	0.01782	0.005271	0.061538	0.007571	Other_Races	1
428	0.704975	0.022792	0.111184	1e-05	0.161039	Other_Races	1
429	0.992972	1e-05	1e-05	0.006998	1e-05	Other_Races	1
430	0.847134	1e-05	1e-05	0.152836	1e-05	Other_Races	1
431	1.7e-05	1e-05	1e-05	1e-05	0.999953	African_American	5
432	0.918842	0.021702	1e-05	0.058271	0.001175	Other_Races	1
433	0.976364	1e-05	1e-05	0.020054	0.003563	Other_Races	1
434	0.918095	1e-05	1e-05	0.077653	0.004231	Other_Races	1
435	0.98665	1e-05	1e-05	1e-05	0.01332	Other_Races	1
436	0.409564	0.175483	0.011128	0.389735	0.014091	Other_Races	1
437	0.995572	0.004398	1e-05	1e-05	1e-05	Other_Races	1
438	0.928256	1e-05	1e-05	0.071714	1e-05	Other_Races	1
439	1e-05	0.03075	1e-05	0.016819	0.95241	African_American	5
440	0.989373	1e-05	1e-05	1e-05	0.010597	Other_Races	1
441	0.928717	0.062412	1e-05	1e-05	0.008851	Other_Races	1
442	0.98772	1e-05	0.01225	1e-05	1e-05	Other_Races	1
443	0.999954	1e-05	1e-05	1.6e-05	1e-05	Other_Races	1
444	0.950848	1e-05	0.004295	0.036695	0.008151	Other_Races	1
445	0.99996	1e-05	1e-05	1e-05	1e-05	Other_Races	1
446	0.933887	0.053522	1e-05	0.012571	1e-05	Other_Races	1
447	0.951629	0.048341	1e-05	1e-05	1e-05	Other_Races	1
448	0.848547	1e-05	1.1e-05	0.151423	1e-05	Other_Races	1
449	0.001513	0.954515	1e-05	0.043952	1e-05	Other_Races	2
450	0.967436	0.032534	1e-05	1e-05	1e-05	Other_Races	1
451	0.99996	1e-05	1e-05	1e-05	1e-05	Other_Races	1
452	0.98484	1e-05	1e-05	0.01513	1e-05	Other_Races	1
453	0.992176	1e-05	0.004879	1e-05	0.002925	Other_Races	1
454	0.552319	0.0505	0.217198	1e-05	0.179973	Other_Races	1
455	0.981807	1e-05	1.6e-05	0.018156	1e-05	Other_Races	1
456	0.789965	1e-05	0.004491	0.205219	0.000315	Other_Races	1
457	0.976126	1e-05	1e-05	0.023844	1e-05	Other_Races	1
458	0.99996	1e-05	1e-05	1e-05	1e-05	Other_Races	1
459	0.398696	1e-05	0.601266	1.8e-05	1e-05	Other_Races	3
460	0.965745	0.034225	1e-05	1e-05	1e-05	Other_Races	1
461	0.981343	0.018617	2e-05	1e-05	1e-05	Other_Races	1
462	0.999948	2e-05	1e-05	1.3e-05	1e-05	Other_Races	1
463	0.965131	0.023696	1e-05	0.011153	1e-05	Other_Races	1
464	1e-05	0.99996	1e-05	1e-05	1e-05	Other_Races	2
465	0.99996	1e-05	1e-05	1e-05	1e-05	Other_Races	1
466	1e-05	1e-05	1e-05	0.007104	0.992866	African_American	5
467	0.957331	1e-05	0.042639	1e-05	1e-05	Other_Races	1
468	0.991568	1e-05	0.008402	1e-05	1e-05	Other_Races	1
469	0.968387	1e-05	1e-05	1e-05	0.031583	Other_Races	1
470	0.981681	0.001455	0.016844	1e-05	1e-05	Other_Races	1
471	0.965617	1e-05	0.034345	1.8e-05	1e-05	Other_Races	1
472	0.948798	0.051171	1e-05	1.1e-05	1e-05	Other_Races	1
473	0.959326	1e-05	1.4e-05	0.040639	1e-05	Other_Races	1
474	0.920023	1e-05	1e-05	0.079947	1e-05	Other_Races	1
475	0.948766	1e-05	0.051204	1e-05	1e-05	Other_Races	1
476	0.973213	0.004218	0.022549	1e-05	1e-05	Other_Races	1
477	1e-05	0.99996	1e-05	1e-05	1e-05	Other_Races	2
478	0.960668	1e-05	0.039302	1e-05	1e-05	Other_Races	1
479	0.084992	1e-05	0.049943	0.43135	0.433705	African_American	5
480	0.959187	1.4e-05	1e-05	0.040778	1e-05	Other_Races	1
481	1e-05	1e-05	1e-05	0.008429	0.991541	African_American	5
482	0.30404	1e-05	1e-05	0.69593	1e-05	Other_Races	4
483	0.951759	0.003092	0.038315	0.005379	0.001454	Other_Races	1
484	1.7e-05	0.043067	1e-05	0.956896	1e-05	Other_Races	4
485	0.046001	1e-05	0.008986	0.032638	0.912364	African_American	5
486	0.99996	1e-05	1e-05	1e-05	1e-05	Other_Races	1
487	0.31737	1e-05	1e-05	1e-05	0.6826	African_American	5
488	0.999944	1.7e-05	1e-05	1.9e-05	1e-05	Other_Races	1
489	0.027773	1e-05	1e-05	0.002288	0.969918	African_American	5
490	0.040895	1e-05	1e-05	1e-05	0.959075	African_American	5
491	0.99996	1e-05	1e-05	1e-05	1e-05	Other_Races	1
492	0.324547	0.033983	1.3e-05	1e-05	0.641448	African_American	5
493	0.98788	1e-05	0.008592	0.003508	1e-05	Other_Races	1
494	1e-05	0.988898	0.011072	1e-05	1e-05	Other_Races	2
495	0.959406	1e-05	0.026864	1e-05	0.013709	Other_Races	1
496	0.975801	1e-05	1e-05	0.022155	0.002024	Other_Races	1
497	0.123829	1e-05	1e-05	0.876141	1e-05	Other_Races	4
498	0.99996	1e-05	1e-05	1e-05	1e-05	Other_Races	1
499	0.689728	1e-05	0.062642	0.015311	0.23231	Other_Races	1
500	0.960975	0.001546	0.012272	0.022808	0.002399	Other_Races	1
501	0.089134	0.000273	0.023847	0.035174	0.851572	African_American	5
502	1e-05	0.975978	0.023992	1e-05	1e-05	Other_Races	2
503	0.463026	1e-05	1e-05	0.103247	0.433706	African_American	1
504	0.99996	1e-05	1e-05	1e-05	1e-05	Other_Races	1
505	0.930673	1e-05	1e-05	0.043234	0.026073	Other_Races	1
506	0.960574	1e-05	0.007632	0.031774	1e-05	Other_Races	1
507	0.895384	1e-05	1e-05	0.104586	1e-05	Other_Races	1
508	0.958791	1e-05	1e-05	1e-05	0.041179	Other_Races	1
509	1e-05	0.984673	1e-05	0.015297	1e-05	Other_Races	2
510	0.997123	1e-05	1e-05	0.002847	1e-05	Other_Races	1
511	0.97954	1e-05	0.02043	1e-05	1e-05	Other_Races	1
512	0.912318	0.026865	0.025286	0.035521	1e-05	Other_Races	1
513	0.9558	1e-05	0.015006	0.010482	0.018702	Other_Races	1
514	0.074489	1e-05	1e-05	1e-05	0.925481	African_American	5
515	0.999955	1e-05	1.5e-05	1e-05	1e-05	Other_Races	1
516	0.364692	0.033708	0.466473	0.062725	0.072402	Other_Races	3
517	0.89721	1e-05	1e-05	0.08657	0.0162	Other_Races	1
518	0.959608	1e-05	1e-05	0.01273	0.027642	Other_Races	1
519	0.073148	0.001163	0.019071	0.003493	0.903125	Other_Races	5
520	0.955353	1e-05	1e-05	0.044617	1e-05	Other_Races	1
521	0.99996	1e-05	1e-05	1e-05	1e-05	Other_Races	1
522	0.998258	1e-05	1e-05	1e-05	0.001712	Other_Races	1
523	0.962975	0.020697	1e-05	1e-05	0.016309	Other_Races	1
524	0.999952	1e-05	1.8e-05	1e-05	1e-05	Other_Races	1
525	0.992982	1e-05	1.2e-05	0.006986	1e-05	Other_Races	1
526	0.989012	1e-05	0.010958	1e-05	1e-05	Other_Races	1
527	0.980772	0.01919	1e-05	1.8e-05	1e-05	Other_Races	1
528	0.003715	0.929589	0.066677	1e-05	1e-05	Other_Races	2
529	0.877567	1e-05	1e-05	0.121104	0.001309	Other_Races	1
530	0.913996	1.3e-05	1e-05	0.085971	1e-05	Other_Races	1
531	0.988889	1e-05	1e-05	1e-05	0.011081	Other_Races	1
532	0.995438	1e-05	1e-05	1e-05	0.004532	Other_Races	1
533	0.948456	1e-05	1e-05	0.033376	0.018148	Other_Races	1
534	0.07301	1.9e-05	1e-05	1e-05	0.92695	African_American	5
535	0.039301	0.021977	0.012295	0.048185	0.878241	Other_Races	5
536	0.96222	1e-05	0.03775	1e-05	1e-05	Other_Races	1
537	0.924776	0.012921	1e-05	0.062283	1e-05	Other_Races	1
538	0.878277	1e-05	1.4e-05	0.121689	1e-05	Other_Races	1
539	0.625629	0.038502	0.137058	1e-05	0.198801	Other_Races	1
540	0.999959	1e-05	1.1e-05	1e-05	1e-05	Other_Races	1
541	0.952911	1e-05	1e-05	0.029018	0.018051	Other_Races	1
542	0.99996	1e-05	1e-05	1e-05	1e-05	Other_Races	1
543	0.905432	1.7e-05	1e-05	0.08163	0.012911	Other_Races	1
544	0.238868	1e-05	0.021961	1e-05	0.739151	African_American	5
545	0.990772	1e-05	1e-05	0.009198	1e-05	Other_Races	1
546	0.041695	0.027653	0.049534	0.881107	1e-05	Other_Races	4
547	0.99996	1e-05	1e-05	1e-05	1e-05	Other_Races	1
548	0.515012	1e-05	0.462095	0.00935	0.013534	Other_Races	3
549	0.999959	1e-05	1.1e-05	1e-05	1e-05	Other_Races	1
550	0.542389	0.003234	1e-05	0.454357	1e-05	Other_Races	1
551	0.025613	0.974351	1e-05	1.6e-05	1e-05	Other_Races	2
552	0.855024	1e-05	1e-05	0.144946	1e-05	Other_Races	1
553	0.864567	0.033351	1e-05	0.055264	0.046808	Other_Races	1
554	0.939024	1e-05	1e-05	0.049139	0.011817	Other_Races	1
555	0.461282	0.444229	0.094469	1e-05	1e-05	Other_Races	1
556	0.923165	1e-05	0.019683	0.057133	1e-05	Other_Races	1
557	0.979279	1e-05	1.8e-05	0.020683	1e-05	Other_Races	1
558	1e-05	0.964126	0.035844	1e-05	1e-05	Other_Races	2
559	0.996059	2e-05	1e-05	0.003901	1e-05	Other_Races	1
560	0.919337	1e-05	1e-05	0.074819	0.005824	Other_Races	1
561	0.984971	0.014999	1e-05	1e-05	1e-05	Other_Races	1
562	0.962623	0.004629	1e-05	0.008486	0.024252	Other_Races	1
563	0.976605	1e-05	0.013764	1e-05	0.009611	Other_Races	1
564	0.936217	1e-05	1e-05	0.047564	0.016198	Other_Races	1
565	0.965952	0.024561	0.009467	1e-05	1e-05	Other_Races	1
566	0.999952	1e-05	1e-05	1.8e-05	1e-05	Other_Races	1
567	0.999959	1e-05	1.1e-05	1e-05	1e-05	Other_Races	1
568	1.5e-05	1e-05	1.3e-05	1e-05	0.999953	African_American	5
569	0.229108	1e-05	0.041648	1e-05	0.729224	African_American	5
570	0.146745	1e-05	1e-05	1e-05	0.853225	African_American	5
571	0.299473	1e-05	0.02581	0.036654	0.638053	African_American	5
572	0.123328	0.134087	0.063268	1e-05	0.679306	African_American	5
573	0.255129	1e-05	2e-05	1e-05	0.744831	African_American	5
574	0.085868	1e-05	0.026311	0.049169	0.838641	African_American	5
575	0.324138	1e-05	0.009112	1e-05	0.66673	African_American	5
576	0.116852	0.01991	0.026249	1e-05	0.836979	African_American	5
577	0.384625	1e-05	1e-05	0.046185	0.569169	African_American	5
578	1e-05	1.5e-05	1e-05	0.057583	0.942382	African_American	5
579	1e-05	1e-05	1e-05	0.023543	0.976427	African_American	5
580	1e-05	1e-05	1e-05	0.048893	0.951077	African_American	5
581	1e-05	1e-05	1.7e-05	1e-05	0.999953	African_American	5
582	0.103734	0.029025	1e-05	1e-05	0.867221	African_American	5
583	0.161876	1e-05	1e-05	0.004313	0.833791	African_American	5
584	1.5e-05	1.8e-05	0.005672	1e-05	0.994285	African_American	5
585	0.045389	0.026558	1e-05	0.009963	0.918081	African_American	5
586	0.098681	1e-05	0.082385	0.286981	0.531943	African_American	5
587	0.178534	1e-05	1e-05	0.075861	0.745585	African_American	5
588	0.321384	1e-05	1e-05	1e-05	0.678586	African_American	5
589	0.468687	1e-05	0.031738	1e-05	0.499555	African_American	5
590	1e-05	1e-05	1e-05	1e-05	0.99996	African_American	5
591	0.109907	1e-05	1e-05	0.024322	0.865751	African_American	5
592	0.277738	1e-05	1e-05	0.000708	0.721534	African_American	5
593	0.279491	1e-05	0.043504	1e-05	0.676986	African_American	5
594	0.16662	1.2e-05	1e-05	1e-05	0.833348	African_American	5
595	0.609831	1e-05	0.116032	0.087674	0.186453	African_American	1
596	0.064413	1e-05	1e-05	0.018753	0.916814	African_American	5
597	0.067515	0.03172	0.024057	1e-05	0.876698	African_American	5
598	0.282193	0.017761	0.013352	0.022751	0.663941	African_American	5
599	1e-05	1e-05	1e-05	1e-05	0.99996	African_American	5
600	0.119351	0.017903	1e-05	1e-05	0.862725	African_American	5
601	1e-05	1e-05	1e-05	0.007142	0.992828	African_American	5
602	0.143399	1e-05	0.035489	0.024082	0.79702	African_American	5
603	0.484575	1e-05	0.054767	0.053311	0.407337	African_American	1
604	0.119585	1e-05	0.024957	0.02096	0.834489	African_American	5

## Sheet: Supplemental Figure 2
Supplemental Figure 2
With Mutation Data	With CNA Data	Mutation Count	Fraction of copy number altered genome	With Mutation Data	With CNA Data	Investigator Sample ID	MSIsensor Score	Matched Normal	IHC_MMR	PCR_MSI_Status
Yes	No	5	0.295582	YES	YES	NA	1.49	Yes		MSS
Yes	No	84	0.00462251	YES	YES	NA	46.13	Yes		MSI-H
Yes	No	54	2.77996e-05	YES	YES	NA	22.86	Yes		MSI-L
Yes	No	51	0.00176671	YES	YES	NA	34.83	Yes		MSI-H
Yes	No	8	0.0707929	YES	YES	NA	0.14	Yes		MSS
Yes	No	37	2.70213e-06	YES	YES	NA	17.74	Yes		MSI-L
Yes	No	7	0.001887	YES	YES	NA	0	Yes		MSI-L
Yes	Yes	3	0.323942	YES	YES	NA	4.92	Yes		MSS
Yes	No	9	0.301263	YES	YES	NA	0.45	Yes		MSI-L
Yes	No	8	0.11103	YES	YES	NA	1.73	Yes		MSS
Yes	No	3	0.141762	YES	YES	NA	0.91	Yes		MSS
Yes	No	47	0.0934224	YES	YES	NA	36.43	Yes		MSI-H
Yes	No	57	0.0728721	YES	YES	NA	42.14	Yes		MSI-H
Yes	No	10	0.144316	YES	YES	NA	1.69	Yes		MSS
Yes	Yes	5	0.126296	YES	YES	NA	0.5	Yes		MSS
Yes	No	79	0.0894853	YES	YES	NA	35.74	Yes		MSI-H
Yes	Yes	85	0.0367655	YES	YES	NA	36.44	Yes		MSI-H
Yes	No	87	NA	YES	YES	NA	17.21	Yes		MSI-H
Yes	Yes	9	0.321181	YES	YES	NA	2.08	Yes		MSS
Yes	No	165	0.0278355	YES	YES	NA	39.81	Yes		MSI-H
Yes	No	5	0.0372895	YES	YES	NA	2.54	Yes
Yes	No	8	0.283011	YES	YES	NA	0.75	Yes		MSS
Yes	No	56	1.35771e-06	YES	YES	NA	15.06	Yes		MSI-H
Yes	No	11	0.057392	YES	YES	T115	0.34	Yes
Yes	Yes	3	0.348672	YES	YES	NA	2.75	Yes		MSS
Yes	Yes	4	0.0543978	YES	YES	NA	0.56	Yes		MSS
Yes	No	6	0.310925	YES	YES	NA	2.27	Yes		MSS
Yes	No	5	0.179651	YES	YES	NA	0.88	Yes		MSS
Yes	No	9	0.148572	YES	YES	NA	0.62	Yes		MSI-L
Yes	Yes	7	0.203205	YES	YES	NA	1.48	Yes		MSS
Yes	No	6	0.0341713	YES	YES	NA	1.58	Yes		MSS
Yes	Yes	5	0.251897	YES	YES	NA	1.85	Yes		MSS
Yes	No	108	0.0039843	YES	YES	T128	37.91	Yes
Yes	Yes	1	0.257315	YES	YES	T129	5.34	Yes
Yes	No	5	0.24757	YES	YES	T132	0.64	Yes
Yes	Yes	43	0.269218	YES	YES	T133	35.18	Yes
Yes	Yes	7	0.0192041	YES	YES	T134	0.49	Yes
Yes	No	35	9.74166e-08	YES	YES	T139	8.5	Yes		*Deemed to be MSI
Yes	No	59	0.000153274	YES	YES	T141	27.7	Yes
Yes	Yes	9	0.280469	YES	YES	T142	2.1	Yes
Yes	Yes	4	0.120736	YES	YES	T143	2.49	Yes
Yes	No	7	0.29925	YES	YES	T147	1.07	Yes
Yes	No	65	0.0215596	YES	YES	T148	17.99	Yes	MSIH
Yes	No	1	0.0013512	YES	YES	T149	1.16	Yes
Yes	No	6	0.021792	YES	YES	T150	0.79	Yes
Yes	No	12	0.114313	YES	YES	T151	1.88	Yes
Yes	No	5	0.107489	YES	YES	T152	0.71	Yes
Yes	No	9	2.84554e-07	YES	YES	T154	2.29	Yes
Yes	No	14	0.310864	YES	YES	T155	26.21	Yes
Yes	Yes	6	0.0929435	YES	YES	T156	0.54	Yes
Yes	No	11	0.131931	YES	YES	T157	0.83	Yes
Yes	Yes	4	0.215421	YES	YES	T158	2.5	Yes
Yes	Yes	6	0.215619	YES	YES	T163	0.51	Yes
Yes	Yes	3	0.112321	YES	YES	T164	0.34	Yes
Yes	No	2	0.276695	YES	YES	T165	1.24	Yes
Yes	Yes	4	0.00747494	YES	YES	T166	0.7	Yes
Yes	No	11	0.108188	YES	YES	T167	1.1	Yes	MSS
Yes	Yes	3	0.193994	YES	YES	T168	3.21	Yes
Yes	No	2	0.332456	YES	YES	T175	0.57	Yes
Yes	Yes	6	0.165909	YES	YES	T177	0.46	Yes
Yes	No	38	0.0500401	YES	YES	T179	16.19	Yes
Yes	No	60	0.178616	YES	YES	T180	36.78	Yes
Yes	No	4	0.143259	YES	YES	T185	1.31	Yes
Yes	No	10	0.242509	YES	YES	T190	1.64	Yes
Yes	No	7	0.154289	YES	YES	T191	0.59	Yes
